# Supplementary material for: Predicting grain protein content of field-grown winter wheat with satellite images and partial least square algorithm
Source: PLoS One. 2020 Mar 11;15(3):e0228500. doi: 10.1371/journal.pone.0228500 (PMC7065814; doi:10.1371/journal.pone.0228500)
Supplement: S1 File — (XLSX) [file pone.0228500.s001.xlsx]

## Sheet: Distribution of GPC
Number	Modeling set/%				Number	Verification set/%
1	14.58	Modeling set/%			1	9.3764	Verification set/%
2	14.38				2	9.4392
3	14.3685	Mean	11.99		3	9.5	Mean	12.29
4	14.335	Standard error	0.11		4	9.7704	Standard error	0.14
5	14.2655	Median	11.98		5	9.8164	Median	11.94
6	14.1625	Mode	13.03		6	9.8992	Mode	11.41
7	14.111	standard deviation	1.33		7	9.936	standard deviation	1.42
8	14.1007	variance	1.77		8	10.1016	variance	2.02
9	14.0595	kurtosis	-0.85		9	10.2672	kurtosis	-0.95
10	14.008	skewness	-0.11		10	10.35	skewness	-0.05
11	13.9977	region	5.22		11	10.4328	region	5.2
12	13.9874	minimum value	9.36		12	10.4512	minimum value	9.38
13	13.9565	Maximum value	14.58		13	10.5984	Maximum value	14.58
14	13.9462	Summation	1835.31		14	10.6168	Summation	1253.23
15	13.905	Observation Number	153		15	10.6812	Observation Number	102
16	13.8947				16	10.8468
17	13.7479				17	10.9296
18	13.699				18	10.9572	Sample set	Number of samples	Amplitude of variation	Mean	Standard deviation	Standard error
19	13.6681				19	11.0124	Modeling set	153	9.36 ~ 14.58	11.99	1.33	0.11
20	13.6475				20	11.0952	Verification set	102	9.38 ~ 14.39	12.29	1.42	0.14
21	13.6012				21	11.178
22	13.5651				22	11.3131
23	13.5033				23	11.3131
24	13.493				24	11.3436
25	13.4415				25	11.4132
26	13.4055				26	11.4132
27	13.3591				27	11.4132
28	13.3385				28	11.4264
29	13.3076				29	11.5092
30	13.287				30	11.5189
31	13.2587				31	11.5189
32	13.2355				32	11.5189
33	13.2097				33	11.5717
34	13.1608				34	11.5717
35	13.1428				35	11.5717
36	13.1325				36	11.592
37	13.0707				37	11.6135
38	13.063				38	11.6135
39	13.0501				39	11.6135
40	13.0295				40	11.6748
41	13.0295				41	11.8137
42	12.9986				42	11.8137
43	12.978				43	11.8137
44	12.9059				44	11.8359
45	12.8853				45	11.8359
46	12.7926				46	11.8359
47	12.7694				47	11.9138
48	12.7617				48	11.9138
49	12.6999				49	11.9138
50	12.669				50	11.9416
51	12.6227				51	11.9416
52	12.566				52	11.9416
53	12.5351				53	12.012
54	12.4759				54	12.0139
55	12.463				55	12.0139
56	12.4269				56	12.0139
57	12.4218				57	12.204
58	12.4115				58	12.312
59	12.378				59	12.44
60	12.3394				60	12.5966
61	12.3291				61	12.692
62	12.3291				62	12.744
63	12.3013				63	12.7875
64	12.2828				64	12.804
65	12.241				65	12.8829
66	12.2313				66	12.912
67	12.2086				67	12.96
68	12.2055				68	13.0737
69	12.1643				69	13.1692
70	12.153				70	13.176
71	12.1437				71	13.2646
72	12.0974				72	13.288
73	12.0845				73	13.36
74	12.0649				74	13.392
75	12.0232				75	13.5
76	12.0046				76	13.608
77	11.9823				77	13.632
78	11.9768				78	13.66
79	11.9583				79	13.7052
80	11.948				80	13.7592
81	11.9328				81	13.824
82	11.9137				82	13.848
83	11.912				83	13.8996
84	11.8888				84	13.932
85	11.8888				85	14.012
86	11.845				86	14.0204
87	11.8447				87	14.094
88	11.8285				88	14.12
89	11.8193				89	14.148
90	11.7636				90	14.204
91	11.7567				91	14.256
92	11.7451				92	14.292
93	11.7266				93	14.296
94	11.7266				94	14.3143
95	11.7214				95	14.364
96	11.6987				96	14.3707
97	11.6931				97	14.444
98	11.6802				98	14.4536
99	11.6441				99	14.472
100	11.6153				100	14.496
101	11.5968				101	14.5174
102	11.5875				102	14.58
103	11.5133				103	14.3942
104	11.4948
105	11.4925
106	11.4855
107	11.433
108	11.4299
109	11.3995
110	11.3094
111	11.227
112	11.2038
113	11.124
114	11.0571
115	11.0313
116	10.9592
117	10.9386
118	10.7532
119	10.7146
120	10.6657
121	10.604
122	10.5678
123	10.5652
124	10.5177
125	10.4919
126	10.4751
127	10.4423
128	10.4315
129	10.4014
130	10.397
131	10.3884
132	10.3604
133	10.3281
134	10.3195
135	10.2376
136	10.216
137	10.1815
138	10.1147
139	10.0292
140	10.0005
141	9.97174
142	9.9509
143	9.91427
144	9.81081
145	9.7871
146	9.74615
147	9.69874
148	9.62115
149	9.56942
150	9.5414
151	9.46597
152	9.397
153	9.36

## Sheet: r
GPC	14.3942	14.38	14.3685	14.335	14.2655	14.1625	14.111	14.1007	14.0595	14.008	13.9977	13.9874	13.9565	13.9462	13.905	13.8947	13.7479	13.699	13.6681	13.5651	13.6475	13.6012	13.5033	13.493	13.4415	13.4055	13.3591	13.3385	13.3076	13.287	13.2587	13.2355	13.2097	13.1608	13.1428	13.1325	13.0707	13.063	13.0501	13.0295	13.0295	12.9986	12.978	12.9059	12.8853	12.7926	12.7694	12.7617	12.6999
B1	92	91	85	81	85	85	81	79	85	82	102	87	105	80	88	81	84	82	87	89	84	98	90	86	80	82	93	94	81	86	93	88	80	81	81	88	83	86	90	91	90	93	101	107	104	91	85	88	79
B2	52	51	41	44	44	43	40	42	46	41	58	49	61	43	48	41	48	42	48	48	47	60	52	46	42	41	48	54	43	46	51	48	43	43	40	50	45	45	46	50	49	48	57	61	61	47	44	45	42
B3	57	62	39	41	45	42	40	42	51	40	68	54	72	41	50	37	52	40	52	55	46	73	59	45	42	38	53	60	39	45	54	48	40	43	38	52	44	44	45	56	53	45	62	72	71	47	42	44	41
B4	122	116	146	121	122	137	140	133	120	132	93	127	90	132	99	132	102	137	89	91	131	92	107	121	122	137	122	108	142	77	126	117	132	141	69	128	139	147	153	108	121	32	69	104	41	130	146	130	146
NDVI	0.363128	0.303371	0.578378	0.493827	0.461078	0.530726	0.555556	0.52	0.403509	0.534884	0.15528	0.403315	0.111111	0.526012	0.328859	0.56213	0.324675	0.548023	0.262411	0.246575	0.480226	0.115152	0.289157	0.457831	0.487805	0.565714	0.394286	0.285714	0.569061	0.262295	0.4	0.418182	0.534884	0.532609	0.28972	0.422222	0.519126	0.539267	0.545455	0.317073	0.390805	-0.168831	0.0534351	0.181818	-0.267857	0.468927	0.553191	0.494253	0.561497
SAVI	0.543175	0.453782	0.865229	0.738462	0.689552	0.793872	0.831025	0.777778	0.603499	0.8	0.232198	0.603306	0.166154	0.786744	0.491639	0.840708	0.485437	0.819718	0.392226	0.368601	0.71831	0.172205	0.432432	0.684685	0.729483	0.846154	0.589744	0.4273	0.85124	0.391837	0.598338	0.625378	0.8	0.796748	0.432558	0.631579	0.776567	0.806789	0.816121	0.474164	0.584527	-0.251613	0.0798479	0.271955	-0.4	0.701408	0.827586	0.739255	0.84
OSAVI	0.420853	0.351594	0.670339	0.572274	0.534338	0.615093	0.643872	0.602649	0.467633	0.619888	0.179945	0.467432	0.128762	0.60961	0.381067	0.651454	0.376232	0.635132	0.304052	0.285714	0.556559	0.133446	0.335099	0.530573	0.565302	0.655629	0.456954	0.331113	0.659527	0.303864	0.463588	0.484621	0.619888	0.617289	0.335573	0.489343	0.60166	0.625026	0.632216	0.367446	0.452917	-0.195438	0.0619091	0.210718	-0.310271	0.543464	0.641156	0.572807	0.65078
NRI	-0.0458716	-0.0973451	0.025	0.0352941	-0.011236	0.0117647	0	0	-0.0515464	0.0123457	-0.0793651	-0.0485437	-0.0827068	0.0238095	-0.0204082	0.0512821	-0.04	0.0243902	-0.04	-0.0679612	0.0107527	-0.0977444	-0.0630631	0.010989	0	0.0379747	-0.049505	-0.0526316	0.0487805	0.010989	-0.0285714	0	0.0361446	0	0.025641	-0.0196078	0.011236	0.011236	0.010989	-0.0566038	-0.0392157	0.0322581	-0.0420168	-0.0827068	-0.0757576	0	0.0232558	0.011236	0.0120482
GNDVI	0.402299	0.389222	0.561497	0.466667	0.46988	0.522222	0.555556	0.52	0.445783	0.526012	0.231788	0.443182	0.192053	0.508571	0.346939	0.526012	0.36	0.530726	0.29927	0.309353	0.47191	0.210526	0.345912	0.449102	0.487805	0.539326	0.435294	0.333333	0.535135	0.252033	0.423729	0.418182	0.508571	0.532609	0.266055	0.438202	0.51087	0.53125	0.537688	0.367089	0.423529	-0.2	0.0952381	0.260606	-0.196078	0.468927	0.536842	0.485714	0.553191
SIPI	0.140187	0.120773	0.264069	0.19802	0.178744	0.234234	0.266968	0.254717	0.170732	0.233645	-0.0461538	0.186916	-0.0769231	0.245283	0.0588235	0.239437	0.0967742	0.251142	0.0113636	0.0111111	0.218605	-0.0315789	0.0862944	0.169082	0.207921	0.251142	0.134884	0.0693069	0.273543	-0.0552147	0.150685	0.141463	0.245283	0.27027	-0.08	0.185185	0.252252	0.261803	0.259259	0.0854271	0.146919	-0.488	-0.188235	-0.014218	-0.434483	0.176471	0.264069	0.192661	0.297778
PSRI	-0.286885	-0.25	-0.315068	-0.330579	-0.327869	-0.313869	-0.292857	-0.278195	-0.283333	-0.318182	-0.365591	-0.259843	-0.366667	-0.295455	-0.383838	-0.333333	-0.313725	-0.306569	-0.393258	-0.373626	-0.290076	-0.271739	-0.28972	-0.338843	-0.311475	-0.321168	-0.327869	-0.314815	-0.295775	-0.532468	-0.309524	-0.34188	-0.30303	-0.269504	-0.623188	-0.28125	-0.280576	-0.285714	-0.294118	-0.324074	-0.305785	-1.5	-0.565217	-0.336538	-0.804878	-0.338462	-0.294521	-0.338462	-0.260274
EVI	0.929047	0.89631	1.03845	0.996909	0.980346	1.01525	1.0274	1.00995	0.950531	1.01729	0.809493	0.950429	0.781736	1.01292	0.910417	1.0306	0.908116	1.02373	0.873162	0.864046	0.990064	0.784316	0.888345	0.978689	0.993884	1.03233	0.945667	0.886405	1.03395	0.873095	0.948683	0.958218	1.01729	1.01617	0.888662	0.960324	1.00952	1.01944	1.02247	0.903921	0.943824	0.575473	0.743932	0.825723	0.481812	0.984341	1.02625	0.997122	1.03029
DVI	65	54	107	80	77	95	100	91	69	92	25	73	18	91	49	95	50	97	37	36	85	19	48	76	80	99	69	48	103	32	72	69	92	98	31	76	95	103	108	52	68	-13	7	32	-30	83	104	86	105
RVI	0.467213	0.534483	0.267123	0.338843	0.368852	0.306569	0.285714	0.315789	0.425	0.30303	0.731183	0.425197	0.8	0.310606	0.505051	0.280303	0.509804	0.291971	0.58427	0.604396	0.351145	0.793478	0.551402	0.371901	0.344262	0.277372	0.434426	0.555556	0.274648	0.584416	0.428571	0.410256	0.30303	0.304965	0.550725	0.40625	0.316547	0.29932	0.294118	0.518519	0.438017	1.40625	0.898551	0.692308	1.73171	0.361538	0.287671	0.338462	0.280822
			GPC	B1	B2	B3	B4	NDVI	OSAVI	SAVI	SIPI	PSRI	GNDVI	NRI	RVI	DVI	EVI
		B1	-0.22	1
		B2	-0.08	0.98	1
		B3	-0.46	0.97	0.96	1
		B4	0.51	0.93	0.93	0.96	1
		NDVI	0.82	-0.67	-0.78	-0.88	0.93	1
		OSAVI	0.65	-0.67	-0.79	-0.85	0.94	0.95	1
		SAVI	0.59	-0.65	-0.81	-0.87	0.96	0.94	0.98	1
		SIPI	0.71	-0.64	-0.71	-0.69	0.95	0.98	0.97	0.98	1
		PSRI	0.63	-0.37	-0.26	-0.18	0.77	0.86	0.93	0.98	0.91	1
		GNDVI	0.67	-0.62	-0.79	-0.92	0.64	0.95	0.88	0.91	0.92	0.97	1
		NRI	-0.59	-0.68	0.68	0.87	-0.58	-0.87	-0.88	-0.86	-0.86	0.9	0.85	1
		RVI	0.61	-0.69	-0.82	-0.84	0.94	0.99	0.99	0.99	0.97	0.83	0.87	-0.84	1
		DVI	-0.63	0.66	0.72	0.77	-0.88	-0.97	-0.96	-0.96	-0.96	0.86	0.85	0.85	0.99	1
		EVI	0.75	-0.64	-0.78	-0.79	0.97	0.99	0.99	0.99	0.99	0.94	0.87	-0.83	0.98	0.98	1
[truncated: 104 more columns]

## Sheet: PRESS and PLS model
variable	NDVI	SIPI	PSRI	EVI	a
coefficient of PLS model	3.873	1.696	2.862	-1.276	5.821
principal components number	PRESS
2	43.04
3	37.7
4	21.39
5	22.91
6	26.9
7	29.33
8	31.21
9	33.7
10	34.33
11	34.66
13	34.29
15	35.16
19	35.17
PLS model	GPC=3.873×NDVI+1.696×SIPI+2.862×PSRI-1.276×EVI + 5.821

## Sheet: Evaluation
		GPC/%	Modeling set	Verification set	value
		14.3942	14.0393
		14.38	13.8603
		14.3685	14.2612
		14.335	14.2723
		14.2655	14.0094
		14.1625	13.729
		14.111	13.5576
		14.1007	13.1389
		14.0595	13.8893
		14.008	13.7698
		13.9977	14.3376
		13.9874	13.8535
		13.9565	13.35
		13.9462	12.832
		13.905	13.8898
		13.8947	14.2827
		13.7479	13.8535
		13.699	12.6162
		13.6681	13.287
		13.5651	13.7287
		13.6475	13.1912
		13.6012	13.596
		13.5033	14.2372
		13.493	12.915
		13.4415	13.2269
		13.4055	13.5445
		13.3591	14.1461
		13.3385	13.014
		13.3076	13.2613
		13.287	12.566
		13.2587	12.3085
		13.2355	13.8655
		13.2097	12.154
		13.1608	13.6475
		13.1428	13.014
		13.1325	14.008
		13.0707	13.4798
		13.063	12.6291
		13.0501	12.1316
		13.0295	12.6227
		13.0295	12.1866
		12.9986	12.7109
		12.978	13.0672
		12.9059	13.493
		12.8853	13.1715
		12.7926	12.051
		12.7694	13.6501
		12.7617	13.1844
		12.6999	12.8135
		12.669	13.014
		12.6227	12.4115
		12.566	13.2295
		12.5351	13.2235
		12.4759	11.8424
		12.463	12.772
		12.4269	13.081
		12.4218	11.2909
		12.4115	12.2497
		12.378	12.4759
		12.3394	11.6931
		12.3291	12.1437
		12.2313	12.7154
		12.2055	12.5581
		12.1643	11.5834
		12.0845	12.566
		11.9823	11.3995
		11.948	11.1839
		11.9137	11.8656
		11.8888	12.566
		11.845	10.71
		11.7214	12.3479
		11.6931	12.5428
		11.6441	11.8656
		11.5875	11.9077
		11.4948	10.6989
		11.433	11.1625
		11.3995	11.4948
		11.3094	11.4228
		11.227	12.1025
		11.2038	11.5772
		11.124	11.153
		11.0571	10.5189
		11.0313	10.9014
		10.9592	11.5154
		10.9386	11.3587
		10.7532	10.1352
		10.7146	11.227
		10.6657	10.3927
		10.5678	10.3827
		10.4751	10.1455
		12.3291	11.6246
		12.3013	11.9583
		12.2086	12.3558
		12.2828	11.8721
		12.241	12.2364
		12.153	12.8135
		12.1437	11.6235
		12.0974	11.9042
		12.0649	12.1901
		12.0232	12.7315
		12.0046	11.7126
		11.9768	11.9351
		11.9583	11.3094
		11.9328	11.0777
		11.912	12.479
		11.8888	10.9386
		11.8447	12.2828
		11.8285	11.7126
		11.8193	12.6072
		11.7636	12.1318
		11.7567	11.0962
		11.7451	12.7184
		11.7266	11.3604
		11.7266	10.968
		11.6987	11.4399
		11.6802	11.7605
		11.6153	12.1437
		11.5968	11.8544
		11.5133	10.8459
		11.4925	12.2851
		11.4855	11.8659
		11.4299	11.5321
		10.604	10.8928
		10.5652	10.3884
		10.5177	11.131
		10.4919	11.0681
		10.4423	9.51211
		10.4315	10.6902
		10.4014	10.9488
		10.397	9.95267
		10.3884	10.253
		10.3604	10.4423
		10.3281	9.7871
		10.3195	10.1643
		10.2376	11.0427
		10.216	10.5112
		10.1815	9.69528
		10.1147	10.5177
		10.0292	9.5414
		10.0005	9.3609
		9.97174	9.93151
		9.9509	10.5177
		9.91427	9.22458
		9.81081	10.3352
		9.7871	10.4983
		9.74615	9.93151
		9.69874	9.96674
		9.62115	9.65502
		9.56942	9.34302
		9.5414	9.62115
		9.46597	9.56085
		9.397	9.32979
		9.3776	9.69012
		9.5092		10.3381
		9.3564		10.4166
		9.4392		10.4932
		9.7704		10.424
		9.8164		10.2079
		9.8992		10.8711
		9.936		10.994
		10.1016		10.7539
		10.2672		9.96724
		10.35		10.9002
		10.4328		10.6761
		10.4512		10.5741
		10.5984		10.3045
		10.6168		9.80628
		10.6812		11.1435
		10.8468		10.9136
		10.9296		11.9218
		10.9572		11.621
		11.0124		12.1836
		11.0952		10.5755
		11.178		12.4783
		11.3131		11.1398
		11.3131		11.1398
		11.3436		11.933
		11.4132		11.4003
		11.4132		11.4003
		11.4132		11.4003
		11.4264		12.0869
		11.5092		12.0058
		11.5189		11.4112
		11.5189		11.4112
		11.5189		11.4112
		11.5717		12.3272
		11.5717		12.3272
		11.5717		12.3272
		11.592		12.1921
		11.6135		11.1284
		11.6135		11.1284
		11.6135		11.1284
		11.6748		12.7856
		11.8137		12.4719
		11.8137		12.4719
		11.8137		12.4719
		11.8359		12.6439
		11.8359		12.6439
		11.8359		12.6439
		11.9138		11.9697
		11.9138		11.9697
		11.9138		11.9697
		11.9416		11.5497
		11.9416		11.5497
		11.9416		11.5497
		12.012		13.3114
		12.0139		12.246
		12.0139		12.246
		12.0139		12.246
		12.204		11.1612
		12.312		13.1193
		12.44		13.0359
		12.5966		12.8056
		12.692		13.0867
		12.744		11.8584
		12.7875		12.9962
		12.804		13.5365
		12.8829		12.8614
		12.912		11.7638
		12.96		13.579
		13.0737		13.7157
		13.1692		13.0304
		13.176		14.2606
		13.2646		12.9647
		13.288		13.8287
		13.36		12.3056
		13.392		11.8913
		13.5		14.4546
		13.608		12.8314
		13.632		12.3482
		13.66		14.1207
		13.7052		14.207
		13.7592		13.1458
		13.824		13.6646
		13.848		13.004
		13.8996		13.6968
		13.932		13.7773
		14.012		14.3064
		14.094		14.4695
		14.12		14.5113
		14.148		14.4609
		14.204		14.3956
		14.256		14.1903
		14.292		14.8515
		14.3143		14.6277
		14.364		14.4721
		14.3707		14.4604
		14.444		14.785
		14.4536		14.5555
		14.472		13.9331
		14.496		13.5555
		14.5174		13.9665
		14.58		13.9261
		14.0204		13.8495
		14.296		13.4863
		9			9
		15			15

## Sheet: Comparison
	Algorithm	Number of principal components	Number of samples			R2		RMSE/%		Accuracy/%
			Modeling set	Verification set	Modeling set		Verification set	Modeling set	Verification set	Modeling set	Verification set
	PLS	4	153	102	0.84		0.81	0.43	0.54	94.7	91.8
	PCA	5	153	102	0.57		0.52	0.92	0.98	79.3	75.5
	LR	0	153	102	0.49		0.45	1.05	1.23	74.1	69.4
